# Supplementary material for: Oviposition Substrate of the Mountain Fly Drosophila nigrosparsa (Diptera: Drosophilidae)
Source: PLoS One. 2016 Oct 27;11(10):e0165743. doi: 10.1371/journal.pone.0165743 (PMC5082818; doi:10.1371/journal.pone.0165743)
Supplement: S7 Table — Significant comparisons (p = 0.05) are marked in red. For details about substrate nomenclature, see S1 Table. (XLS) [file pone.0165743.s007.xls]

## Sheet: Tabelle1
Experiment 2
	Blueberries	Bog bilberries	Mushrooms
Blueberries		0.827674	5.58213e-05
Bog bilberries	0.827674		3.23512e-05
Mushrooms	5.58213e-05	3.23512e-05
Experiment 3
	Blueberries	Bog bilberries	Inocybe terrigena	Lactarius deterrimus	Lactarius rufus	Lycoperdon sp. & Bovista sp.	Russula sp.	Suillus grannulatus	Tricholoma vaccinum
Blueberries		1	0.000139203	0.299361	0.372339	0.00758945	0.000402087	1	1
Bog bilberries	1		0.000218708	0.487525	0.603878	0.0125108	0.000641709	1	1
Inocybe terrigena	0.000139203	0.000218708		0.0791933	0.0632663	1	1	0.00180693	0.000149213
Lactarius deterrimus	0.299361	0.487525	0.0791933		1	1	0.253226	1	0.322997
Lactarius rufus	0.372339	0.603878	0.0632663	1		1	0.203091	1	0.40151
Lycoperdon sp. & Bovista sp.	0.00758945	0.0125108	1	1	1		1	0.12043	0.00819767
Russula sp.	0.000402087	0.000641709	1	0.253226	0.203091	1		0.00564463	0.000432055
Suillus grannulatus	1	1	0.00180693	1	1	0.12043	0.00564463		1
Tricholoma vaccinum	1	1	0.000149213	0.322997	0.40151	0.00819767	0.000432055	1
Experiment 4
	Alnus fresh	Alnus litter	Pinus fresh
Alnus fresh		1	1
Alnus litter	1		0.692216
Pinus fresh	1	0.692216
