# Supplementary material for: Oviposition Substrate of the Mountain Fly Drosophila nigrosparsa (Diptera: Drosophilidae)
Source: PLoS One. 2016 Oct 27;11(10):e0165743. doi: 10.1371/journal.pone.0165743 (PMC5082818; doi:10.1371/journal.pone.0165743)
Supplement: S8 Table — Wildtype and inbred laboratory population strains (KG0L0 & ILP) were used as references for the classification of emerged adults. (XLSX) [file pone.0165743.s008.xlsx]

## Sheet: Tabelle1
		DN40															DN37																	DN49											DN41
ID	origin	161	185	187	189	191	193	195	197	199	201	205	210	212	216	220	269	271	275	279	281	283	285	287	290	292	294	296	298	300	304	306	312	203	278	280	286	296	298	300	302	304	306	308	239	241	244	246	250
KG0L0_01	wildtype						+				+												+													+			+						+				+
KG0L0_02	wildtype							+		+																	+												+						+
KG0L0_03	wildtype					+		+									+	+																na	na	na	na	na	na	na	na	na	na	na
KG0L0_04	wildtype							+					+										+																+	+									+
KG0L0_05	wildtype							+	+														+																+		+				+				+
KG0L0_06	wildtype							+		+												+																	+
KG0L0_07	wildtype					+							+																+										+	+					+
KG0L0_08	wildtype	+	+											+				+										+											+										+
KG0L0_09	wildtype						+																				+								+				+										+
KG0L0_10	wildtype				+				+														+				+													+		+
KG0L0_11	wildtype							+																+			+									+		+
KG0L0_12	wildtype				+		+																+																	+					+
KG0L0_13	wildtype			+						+																			+										+										+
KG0L0_14	wildtype				+			+																			+							na	na	na	na	na	na	na	na	na	na	na					+
KG0L0_15	wildtype						+									+														+									+					+
KG0L0_16	wildtype	na	na	na	na	na	na	na	na	na	na	na	na	na	na	na	na	na	na	na	na	na	na	na	na	na	na	na	na	na	na	na	na		+					+
KG0L0_17	wildtype						+	+									+												+						+				+
KG0L0_18	wildtype					+			+																				+										+			+							+
KG0L0_19	wildtype	na	na	na	na	na	na	na	na	na	na	na	na	na	na	na	na	na	na	na	na	na	na	na	na	na	na	na	na	na	na	na	na	na	na	na	na	na	na	na	na	na	na	na
KG0L0_20	wildtype								+									+																					+						+				+
KG0L0_21	wildtype				+			+																						+				na	na	na	na	na	na	na	na	na	na	na			+	+
KG0L0_22	wildtype							+																		+														+	+
KG0L0_23	wildtype						+					+									+														+				+
KG0L0_24	wildtype						+				+																+							na	na	na	na	na	na	na	na	na	na	na
KG0L0_25	wildtype						+																				+												+				+
KG0L0_26	wildtype				+							+								+																			+		+
KG0L0_27	wildtype						+	+										+							+																		+
KG0L0_28	wildtype							+															+														+		+						+
KG0L0_29	wildtype					+						+															+		+						+				+
KG0L0_30	wildtype					+	+											+												+									+						+
KG0L0_31	wildtype							+											+															+								+			+
ILP_01	inbred laboratory population							+																			+												+
ILP_02	inbred laboratory population									+																	+							na	na	na	na	na	na	na	na	na	na	na
ILP_03	inbred laboratory population							+		+																	+												+
ILP_04	inbred laboratory population							+													+				+														+
ILP_05	inbred laboratory population									+											+						+											+	+
ILP_06	inbred laboratory population									+															+		+									+			+
ILP_07	inbred laboratory population							+		+																	+												+
ILP_08	inbred laboratory population							+																	+		+											+	+
ILP_09	inbred laboratory population									+																	+												+
ILP_10	inbred laboratory population									+											+						+												+
ILP_11	inbred laboratory population							+		+																	+												+
ILP_12	inbred laboratory population									+											+						+							na	na	na	na	na	na	na	na	na	na	na
ILP_13	inbred laboratory population									+															+		+							na	na	na	na	na	na	na	na	na	na	na
ILP_14	inbred laboratory population								+	+																	+												+
ILP_15	inbred laboratory population							+		+											+						+												+
ILP_16	inbred laboratory population	na	na	na	na	na	na	na	na	na	na	na	na	na	na	na					+						+												+
ILP_17	inbred laboratory population									+																		+											+
ILP_18	inbred laboratory population							+													+						+												+
ILP_19	inbred laboratory population									+											+						+												+
ILP_20	inbred laboratory population									+																	+							na	na	na	na	na	na	na	na	na	na	na
ILP_21	inbred laboratory population									+															+		+							na	na	na	na	na	na	na	na	na	na	na
ILP_22	inbred laboratory population							+		+																	+												+
ILP_23	inbred laboratory population							+																			+											+	+
ILP_24	inbred laboratory population							+													+						+												+
ILP_25	inbred laboratory population									+											+						+							na	na	na	na	na	na	na	na	na	na	na
ILP_26	inbred laboratory population									+																	+												+
ILP_27	inbred laboratory population							+													+						+							na	na	na	na	na	na	na	na	na	na	na
ILP_28	inbred laboratory population	na	na	na	na	na	na	na	na	na	na	na	na	na	na	na									+									na	na	na	na	na	na	na	na	na	na	na
ILP_29	inbred laboratory population							+		+																	+												+
ILP_30	inbred laboratory population							+		+															+		+												+
ILP_31	inbred laboratory population							+																			+							na	na	na	na	na	na	na	na	na	na	na
ILP_32	inbred laboratory population							+							+												+												+			+
ILP_33	inbred laboratory population									+																+													+			+
ILP_34	inbred laboratory population							+																							+							+				+
ILP_35	inbred laboratory population							+																		+					+								+			+
ILP_36	inbred laboratory population	na	na	na	na	na	na	na	na	na	na	na	na	na	na	na															+											+				+
ILP_37	inbred laboratory population							+													+																					+
ILP_38	inbred laboratory population							+																			+											+	+
ILP_39	inbred laboratory population							+							+											+																+
ILP_40	inbred laboratory population							+							+											+	+															+
ILP_41	inbred laboratory population							+									na	na	na	na	na	na	na	na	na	na	na	na	na	na	na	na	na									+
ILP_42	inbred laboratory population							+							+											+													+
ILP_43	inbred laboratory population							+																		+					+								+			+
ILP_44	inbred laboratory population							+																			+											+
ILP_45	inbred laboratory population							+																		+																+
ILP_46	inbred laboratory population							+																							+											+				+
ILP_47	inbred laboratory population	na	na	na	na	na	na	na	na	na	na	na	na	na	na	na										+												+	+							+
ILP_48	inbred laboratory population							+																			+					+						+				+
ILP_49	inbred laboratory population							+							+						+						+											+				+
ILP_50	inbred laboratory population							+																		+												+	+
ILP_51	inbred laboratory population							+																		+	+											+	+
ILP_52	inbred laboratory population									+						+										+													+			+
ILP_53	inbred laboratory population							+								+											+											+				+
ILP_54	inbred laboratory population							+							+												+											+
ILP_55	inbred laboratory population							+																							+							+				+
ILP_56	inbred laboratory population							+																			+											+				+
ILP_57	inbred laboratory population							+							+												+											+				+
ILP_58	inbred laboratory population	na	na	na	na	na	na	na	na	na	na	na	na	na	na	na					+																					+
ILP_59	inbred laboratory population							+							+						+												+						+			+
ILP_60	inbred laboratory population							+																		+	+											+	+
ILP_61	inbred laboratory population							+																		+	+											+
ILP_62	inbred laboratory population							+							+											+																+
ILP_63	inbred laboratory population							+							+											+	+															+
s33	Experiment 4							+													+																					+
s34	Experiment 4							+																		+												+
s35	Experiment 3							+									na	na	na	na	na	na	na	na	na	na	na	na	na	na	na	na	na									+
s36	Experiment 3							+									na	na	na	na	na	na	na	na	na	na	na	na	na	na	na	na	na									+
s37	Experiment 3									+																	+											+	+
s38	Experiment 3							+																			+											+
s39	Experiment 3									+											+						+												+
s40	Experiment 3							+		+																	+												+
s41	Experiment 3							+		+																	+												+
s42	Experiment 3							+													+																		+						na	na	na	na	na
s43	Experiment 3									+											+																		+
s44	Experiment 3							+		+																	+												+
s45	Experiment 3									+											+																		+
s46	Experiment 3							+		+											+																		+
s47	Experiment 3							+		+											+						+												+
s48	Experiment 3							+		+																	+												+
s49	Experiment 4							+													+																					+
s50	Experiment 4							+																			+											+	+							+
s51	Experiment 4							+																		+												+				+
s52	Experiment 4							+																			+								+				+
s53	Experiment 4							+									na	na	na	na	na	na	na	na	na	na	na	na	na	na	na	na	na		+
s54	Experiment 4							+		+											+						+												+
s55	Experiment 4							+													+						+											+	+
s56	Experiment 4							+		+											+																	+
s57	Experiment 4							+		+																	+												+
s58	Experiment 4							+		+											+																		+
s59	Experiment 4							+																			+												+
s60	Experiment 4							+		+											+						+												+
s61	Experiment 4							+		+																	+												+
s62	Experiment 4							+		+																	+												+
s63	Experiment 4							+		+																	+												+
s64	Experiment 4							+		+											+						+												+
s65	Experiment 4							+																			+												+
s66	Experiment 4							+		+											+						+												+
s67	Experiment 4							+		+											+						+												+
s68	Experiment 4							+		+																	+												+
s69	Experiment 4							+		+											+						+												+
s70	Experiment 4							+		+																	+												+
s71	Experiment 4							+		+																	+												+
s72	Experiment 4							+		+											+						+												+
ID, specimen voucher. Origin, strain of origin.
na = no genotype information available.
[truncated: 28 more columns]
